# Supplementary material for: Cloning and Characterization of a Novel N-Acetyl-D-galactosamine-4-O-sulfate Sulfatase, SulA1, from a Marine Arthrobacter Strain
Source: Mar Drugs. 2024 Feb 23;22(3):104. doi: 10.3390/md22030104 (PMC10972148; doi:10.3390/md22030104)
Supplement: Supplementary file 1 [file marinedrugs-22-00104-s001.zip]

Archive with 7 entries (7 files):
- S1.tif
- S2.tif
- S3A.tif
- S3B.tif
- S3C.tif
- S3D.tif
- S4.tif
